# Supplementary material for: In Vivo Neocortical [K]o Modulation by Targeted Stimulation of Astrocytes
Source: Int J Mol Sci. 2021 Aug 12;22(16):8658. doi: 10.3390/ijms22168658 (PMC8395460; doi:10.3390/ijms22168658)
Supplement: Supplementary file 1 [file ijms-22-08658-s001.zip]

Archive with 1 entries (1 files):
- ijms-1320331-supplementary.pdf
